# Supplementary material for: Ling-Gui-Zhu-Gan decoction ameliorates nonalcoholic fatty liver disease via modulating the gut microbiota
Source: Microbiol Spectr. 2024 Apr 22;12(6):e01979-23. doi: 10.1128/spectrum.01979-23 (PMC11237417; doi:10.1128/spectrum.01979-23)
Supplement: Supplemental file 1 — Results of multiple comparisons correction about biochemical indicators. [file spectrum.01979-23-s0002.xlsx]

## Sheet: p_value
	HD.vs.LG	HD.vs.NC	LG.vs.NC
Body.weight.gain.rate..4w.	0.393939	0.00024975	0.0004995
Body.weight.gain.rate..8w.	0.179654	0.00024975	0.00024975
Body.weight.gain.rate..12w.	1	0.00024975	0.00024975
Body.weight.gain.rate..16w.	0.24026	0.00024975	0.00024975
Body.weight.gain.rate..20w.	0.025974	0.00136439	0.00136439
Body.weight.gain.rate..24w.	0.025974	0.00136439	0.00136439
body.fat.ratio.	0.0829837	0.000548471	0.00854701
Liver.index	0.0174825	0.00462773	0.600884
Hepatic.TG	0.14314	0.0146896	0.970512
Hepatic.TC	0.0135185	0.0180441	0.505361
Free.fatty.acids	0.720901	0.0828964	0.127527
Hepatic.steatosis	0.031746	0.004329	0.004329
staining.area	0.015873	0.001554	0.0484848
fasting.blood.glucose	1	0.004329	0.017316
fasting serum insulin	0.0281274	0.0001554	0.0018648
HOMA.IR	0.0285714	0.0285714	0.114286
Serum.ALT	0.010518	0.00073223	0.00524486
Serum.AST	0.367632	0.0089307	0.180569
Hepatic.MDA	0.0206682	0.0104118	0.798446

## Sheet: p_adjusted
	HD.vs.LG	HD.vs.NC	LG.vs.NC
Body.weight.gain.rate..4w.	0.393939	0.000749251	0.000749251
Body.weight.gain.rate..8w.	0.179654	0.000374625	0.000374625
Body.weight.gain.rate..12w.	1	0.000374625	0.000374625
Body.weight.gain.rate..16w.	0.24026	0.000374625	0.000374625
Body.weight.gain.rate..20w.	0.025974	0.00204659	0.00204659
Body.weight.gain.rate..24w.	0.025974	0.00204659	0.00204659
body.fat.ratio.	0.0829837	0.00164541	0.0128205
Liver.index	0.0262238	0.0138832	0.600884
Hepatic.TG	0.21471	0.0440689	0.970512
Hepatic.TC	0.0270661	0.0270661	0.505361
Free.fatty.acids	0.720901	0.191291	0.191291
Hepatic.steatosis	0.031746	0.00649351	0.00649351
staining.area	0.0238095	0.004662	0.0484848
fasting.blood.glucose	1	0.012987	0.025974
fasting serum insulin	0.0281274	0.000466201	0.0027972
HOMA.IR	0.0428571	0.0428571	0.114286
Serum.ALT	0.010518	0.00219669	0.00786729
Serum.AST	0.367632	0.0267921	0.270854
Hepatic.MDA	0.0310023	0.0310023	0.798446

## Sheet: kruskal_test
	p.kruskal	HD.vs.LG	HD.vs.NC	LG.vs.NC
Body.weight.gain.rate..4w.	0.000458772	0.393939	0.000749251	0.000749251
Body.weight.gain.rate..8w.	0.000289822	0.179654	0.000374625	0.000374625
Body.weight.gain.rate..12w.	0.000399184	1	0.000374625	0.000374625
Body.weight.gain.rate..16w.	0.000309965	0.24026	0.000374625	0.000374625
Body.weight.gain.rate..20w.	0.000183069	0.025974	0.00204659	0.00204659
Body.weight.gain.rate..24w.	0.000183069	0.025974	0.00204659	0.00204659
body.fat.ratio.	0.00115227	0.0829837	0.00164541	0.0128205
Liver.index	0.0114686	0.0262238	0.0138832	0.600884
Hepatic.TG	0.0707196	0.21471	0.0440689	0.970512
Hepatic.TC	0.0142735	0.0270661	0.0270661	0.505361
Free.fatty.acids	0.137606	0.720901	0.191291	0.191291
Hepatic.steatosis	0.00189808	0.031746	0.00649351	0.00649351
staining.area	0.00233715	0.0238095	0.004662	0.0484848
fasting.blood.glucose	0.00991238	1	0.012987	0.025974
HOMA.IR	0.0124677	0.0428571	0.0428571	0.114286
Serum.ALT	0.000180088	0.010518	0.00219669	0.00786729
Serum.AST	0.0304653	0.367632	0.0267921	0.270854
Hepatic.MDA	0.0181788	0.0310023	0.0310023	0.798446
