# Supplementary material for: Ling-Gui-Zhu-Gan decoction ameliorates nonalcoholic fatty liver disease via modulating the gut microbiota
Source: Microbiol Spectr. 2024 Apr 22;12(6):e01979-23. doi: 10.1128/spectrum.01979-23 (PMC11237417; doi:10.1128/spectrum.01979-23)
Supplement: Supplemental file 2 — Results of multiple comparisons correction about the concentrations of BAs and SCFAs between groups. [file spectrum.01979-23-s0003.xlsx]

## Sheet: p_value
	HD.vs.LG	HD.vs.NC	LG.vs.NC
Primary/Secondary Bile acids	0.017316	0.00793651	0.0822511
Total serum Bile Acids	0.000621601	0.194872	0.0029526
CDCA	0.014763	0.160528	0.0649573
CA	0.00932401	0.160528	0.0289044
HDCA	0.0021645	0.0021645	0.24026
DCA	0.0238452	0.00699301	0.874735
UDCA	0.0021645	0.0021645	0.0021645
TαMCA	0.0011655	0.0151515	0.034965
TβMCA	0.00252525	0.365967	0.00865801
ωMCA	0.000930972	0.0281274	0.00384992
THDCA	0.0021645	0.393939	0.00865801
LCA	0.0571429	0.0424242	0.833333
GHDCA	0.00499812	0.0048466	0.0631996
GUDCA	0.00539529	0.00374648	1
TUDCA	0.004329	0.0411255	0.004329
αMCA	0.0101389	0.00812704	0.699134
Acetic Acid	0.003798	0.00188822	0.673972
Propionic Acid	0.00134829	0.000930972	0.00699301
Butyric Acid	0.0285714	0.685714	0.0571429

## Sheet: p_adjusted
	HD.vs.LG	HD.vs.NC	LG.vs.NC
Primary/Secondary Bile acids	0.025974	0.0238095	0.0822511
Total serum Bile Acids	0.0018648	0.194872	0.0044289
CDCA	0.044289	0.160528	0.0974359
CA	0.027972	0.160528	0.0433566
HDCA	0.00324675	0.00324675	0.24026
DCA	0.0357679	0.020979	0.874735
UDCA	0.0021645	0.0021645	0.0021645
TαMCA	0.0034965	0.0227273	0.034965
TβMCA	0.00757576	0.365967	0.012987
ωMCA	0.00279292	0.0281274	0.00577489
THDCA	0.00649351	0.393939	0.012987
LCA	0.0857143	0.0857143	0.833333
GHDCA	0.00749719	0.00749719	0.0631996
GUDCA	0.00809294	0.00809294	1
TUDCA	0.00649351	0.0411255	0.00649351
αMCA	0.0152083	0.0152083	0.699134
Acetic Acid	0.005697	0.00566467	0.673972
Propionic Acid	0.00202243	0.00202243	0.00699301
Butyric Acid	0.0857143	0.685714	0.0857143

## Sheet: kruskal_test
	p.kruskal	HD.vs.LG	HD.vs.NC	LG.vs.NC
Primary/Secondary Bile acids	0.00588532	0.025974	0.0238095	0.0822511
Total serum Bile Acids	0.00133677	0.0018648	0.194872	0.0044289
CDCA	0.0216554	0.044289	0.160528	0.0974359
CA	0.0122151	0.027972	0.160528	0.0433566
HDCA	0.00233795	0.00324675	0.00324675	0.24026
DCA	0.0153857	0.0357679	0.020979	0.874735
UDCA	0.000511099	0.0021645	0.0021645	0.0021645
TαMCA	0.00177521	0.0034965	0.0227273	0.034965
TβMCA	0.00592106	0.00757576	0.365967	0.012987
ωMCA	0.000310909	0.00279292	0.0281274	0.00577489
THDCA	0.00471633	0.00649351	0.393939	0.012987
LCA	0.0513871	0.0857143	0.0857143	0.833333
GHDCA	0.00140604	0.00749719	0.00749719	0.0631996
GUDCA	0.00309748	0.00809294	0.00809294	1
TUDCA	0.00223263	0.00649351	0.0411255	0.00649351
αMCA	0.00689716	0.0152083	0.0152083	0.699134
Acetic Acid	0.00174337	0.005697	0.00566467	0.673972
Propionic Acid	0.0001149	0.00202243	0.00202243	0.00699301
Butyric Acid	0.0373112	0.0857143	0.685714	0.0857143
