# Supplementary material for: Ling-Gui-Zhu-Gan decoction ameliorates nonalcoholic fatty liver disease via modulating the gut microbiota
Source: Microbiol Spectr. 2024 Apr 22;12(6):e01979-23. doi: 10.1128/spectrum.01979-23 (PMC11237417; doi:10.1128/spectrum.01979-23)
Supplement: Supplemental file 3 — Results of multiple comparisons correction about hepatic gene expression. [file spectrum.01979-23-s0004.xlsx]

## Sheet: p_value
	HD.vs.LG	HD.vs.NC	LG.vs.NC
PPARy	0.031746	0.655836	0.00749496
CD36	0.730159	1	0.655836
scd1	0.0519481	0.0688944	0.118797
fas	0.0571429	0.227249	0.0107996
Srebp1c	0.0666667	0.227249	1
Cpt2	0.092719	0.00269972	1
Acox1	0.367909	0.00269972	0.00420046
Ppargc1a	0.710373	0.0433077	0.736276
PPARa	0.393939	0.0688944	0.388861
Lipe	0.606469	0.0204391	0.00420046
Pnpla2	0.541423	0.0204391	0.0290053
Fabp5	0.004329	0.00749496	0.0688944
Mcp1	0.536797	0.00749496	0.00549411
CD14	0.004329	0.655836	0.00549411
Nlrc4	0.017316	0.118797	0.388861
Tlr2	0.0649351	0.00549411	0.388861
Tlr4	0.484848	0.00549411	0.0688944
IL10	0.004329	0.00549411	1
CYP7A1	0.0734266	0.00549411	0.736276
CYP27A1	0.0384423	0.339806	0.151973
FgFr4	0.004329	0.388861	0.00549411
FXR	0.114286	1	0.0107996
shp	0.0411255	0.0688944	0.388861

## Sheet: p_adjusted
	HD.vs.LG	HD.vs.NC	LG.vs.NC
PPARy	0.047619	0.655836	0.0224849
CD36	1	1	1
scd1	0.103342	0.103342	0.118797
fas	0.0857143	0.227249	0.0323988
Srebp1c	0.2	0.340873	1
Cpt2	0.139079	0.00809916	1
Acox1	0.367909	0.00630069	0.00630069
Ppargc1a	0.736276	0.129923	0.736276
PPARa	0.393939	0.206683	0.393939
Lipe	0.606469	0.0306586	0.0126014
Pnpla2	0.541423	0.043508	0.043508
Fabp5	0.0112424	0.0112424	0.0688944
Mcp1	0.536797	0.0112424	0.0112424
CD14	0.00824117	0.655836	0.00824117
Nlrc4	0.0519481	0.178196	0.388861
Tlr2	0.0974026	0.0164823	0.388861
Tlr4	0.484848	0.0164823	0.103342
IL10	0.00824117	0.00824117	1
CYP7A1	0.11014	0.0164823	0.736276
CYP27A1	0.115327	0.339806	0.22796
FgFr4	0.00824117	0.388861	0.00824117
FXR	0.171429	1	0.0323988
shp	0.103342	0.103342	0.388861

## Sheet: kruskal_test
	p.kruskal	HD.vs.LG	HD.vs.NC	LG.vs.NC
PPARy	0.0159583	0.047619	0.655836	0.0224849
CD36	0.828386	1	1	1
scd1	0.0385984	0.103342	0.103342	0.118797
fas	0.0192435	0.0857143	0.227249	0.0323988
Srebp1c	0.173774	0.2	0.340873	1
Cpt2	0.0205318	0.139079	0.00809916	1
Acox1	0.00302511	0.367909	0.00630069	0.00630069
Ppargc1a	0.370895	0.736276	0.129923	0.736276
PPARa	0.171102	0.393939	0.206683	0.393939
Lipe	0.0119315	0.606469	0.0306586	0.0126014
Pnpla2	0.0324072	0.541423	0.043508	0.043508
Fabp5	0.0029283	0.0112424	0.0112424	0.0688944
Mcp1	0.00589687	0.536797	0.0112424	0.0112424
CD14	0.00404059	0.00824117	0.655836	0.00824117
Nlrc4	0.0421758	0.0519481	0.178196	0.388861
Tlr2	0.0147811	0.0974026	0.0164823	0.388861
Tlr4	0.0195194	0.484848	0.0164823	0.103342
IL10	0.00497573	0.00824117	0.00824117	1
CYP7A1	0.029738	0.11014	0.0164823	0.736276
CYP27A1	0.0664482	0.115327	0.339806	0.22796
FgFr4	0.00427943	0.00824117	0.388861	0.00824117
FXR	0.0390003	0.171429	1	0.0323988
shp	0.0519162	0.103342	0.103342	0.388861
