# Supplementary material for: Ling-Gui-Zhu-Gan decoction ameliorates nonalcoholic fatty liver disease via modulating the gut microbiota
Source: Microbiol Spectr. 2024 Apr 22;12(6):e01979-23. doi: 10.1128/spectrum.01979-23 (PMC11237417; doi:10.1128/spectrum.01979-23)
Supplement: Supplemental file 4 — Results of multiple comparisons correction about ileum gene expression. [file spectrum.01979-23-s0005.xlsx]

## Sheet: p_value
	HD.vs.LG	HD.vs.NC	LG.vs.NC
Fgf15	0.00793651	0.118797	0.00749496
FXR	0.0952381	0.118797	0.118797
SLC5A8	0.00793651	0.00749496	0.00749496
Occludin	0.00621601	0.118797	0.15257
ZO1	0.002664	0.00549411	0.0290053
Muc5	0.690476	0.118797	0.00749496

## Sheet: p_adjusted
	HD.vs.LG	HD.vs.NC	LG.vs.NC
Fgf15	0.0119048	0.118797	0.0119048
FXR	0.118797	0.118797	0.118797
SLC5A8	0.00793651	0.00793651	0.00793651
Occludin	0.018648	0.15257	0.15257
ZO1	0.00799201	0.00824117	0.0290053
Muc5	0.690476	0.178196	0.0224849

## Sheet: kruskal_test
	p.kruskal	HD.vs.LG	HD.vs.NC	LG.vs.NC
Fgf15	0.00432024	0.0119048	0.118797	0.0119048
FXR	0.0821458	0.118797	0.118797	0.118797
SLC5A8	0.00153154	0.00793651	0.00793651	0.00793651
Occludin	0.0164474	0.018648	0.15257	0.15257
ZO1	0.00163324	0.00799201	0.00824117	0.0290053
Muc5	0.0445514	0.690476	0.178196	0.0224849
